# Supplementary material for: Division of Responsibility in Child Feeding and Eating Competence among Brazilian Caregivers
Source: Nutrients. 2023 May 8;15(9):2225. doi: 10.3390/nu15092225 (PMC10180630; doi:10.3390/nu15092225)
Supplement: Supplementary file 1 [file nutrients-15-02225-s001.zip]

Archive with 1 entries (1 files):
- nutrients-2360515-supplementary.pdf
